# Supplementary material for: The Relationship of Waist Circumference with the Morbidity of Cardiovascular Diseases and All-Cause Mortality in Metabolically Healthy Individuals: A Population-Based Cohort Study
Source: Rev Cardiovasc Med. 2024 Jun 13;25(6):212. doi: 10.31083/j.rcm2506212 (PMC11270058; doi:10.31083/j.rcm2506212)
Supplement: Supplementary file 1 [file 2153-8174-25-6-212-s1.zip]

Archive with 2 entries (2 files):
- Supplementary Fig. 1.pdf
- Supplementary Tables.pdf
